# Supplementary material for: Nutrition Management Miniprograms in WeChat: Evaluation of Functionality and Quality
Source: JMIR Hum Factors. 2024 Sep 12;11:e56486. doi: 10.2196/56486 (PMC11412088; doi:10.2196/56486)
Supplement: Multimedia Appendix 1 [file humanfactors-v11-e56486-s001.xlsx]

## Sheet: Sheet1
uMARS scale score
	Engagement															Functionality												Aesthetics									Information
	Q1			Q2			Q3			Q4			Q5			Q6			Q7			Q8			Q9			Q10			Q11			Q12			Q13			Q14			Q15			Q16
Estimator	1	2	3	1	2	3	1	2	3	1	2	3	1	2	3	1	2	3	1	2	3	1	2	3	1	2	3	1	2	3	1	2	3	1	2	3	1	2	3	1	2	3	1	2	3	1	2	3
Peppermint nutritionist	4	3	4	4	4	4	3	4	1	3	4	1	4	4	5	4	4	4	4	4	3	3	4	3	4	4	3	4	4	3	4	4	4	4	5	4	4	4	5	4	4	4	4	4	4	3	5	3
YOU nutrition	3	3	2	4	3	2	4	3	1	4	4	2	3	3	2	4	4	2	3	4	3	3	3	3	4	4	3	4	3	3	4	4	3	3	3	3	4	4	3	3	4	3	4	4	3	4	3	4
The more accurate and nutritious the diet	3	4	2	4	4	2	3	4	1	3	3	1	3	5	2	3	4	3	3	3	2	3	4	4	4	3	3	4	4	4	3	5	3	3	3	3	3	4	4	3	3	4	3	3	3	3	4	5
Long light nutrition diet therapy	4	3	2	3	3	1	3	3	1	3	3	3	4	3	3	4	3	3	4	3	2	3	3	3	4	3	3	4	4	1	4	3	3	4	4	4	3	3	4	3	3	1	3	4	2	3	3	3
Nutrition pagoda	4	3	3	4	4	3	4	3	1	3	3	2	3	4	3	4	4	3	4	4	3	3	3	3	4	3	3	4	4	2	4	5	2	3	4	2	3	3	1	3	3	1	4	3	1	3	3	1
Little Ann dietitian	4	3	4	4	3	4	4	3	1	3	3	4	4	4	4	4	4	4	4	3	4	3	4	4	4	3	3	4	3	4	4	4	4	5	3	4	4	3	1	4	3	1	4	3	1	4	4	1
Abbott Medical Nutrition Care	4	3	2	4	4	2	3	3	1	4	4	2	4	3	2	4	3	4	3	3	2	3	3	4	4	4	3	4	3	3	4	4	4	4	4	4	3	3	5	3	3	3	3	3	5	4	3	5
Peppermint nutritionist Pro	3	4	2	4	3	2	4	4	1	4	3	1	4	4	1	4	3	3	4	3	3	3	3	3	4	4	3	4	4	2	4	4	2	3	3	2	4	3	1	4	3	1	3	4	1	3	3	1
Nutritionist world	4	3	1	4	3	1	3	3	1	3	3	1	4	3	1	4	4	1	3	3	2	3	3	3	4	4	3	4	4	3	4	4	2	4	3	1	4	3	3	4	3	1	4	3	1	3	3	1
Nutritional meal companion	4	3	3	4	3	2	3	3	1	3	3	1	4	3	1	4	3	2	4	3	2	3	4	2	4	3	3	4	3	3	4	3	3	4	3	3	4	4	3	3	4	1	3	4	3	3	4	2
Better One Nutritional fat reduction	4	3	3	4	4	3	3	3	1	3	3	2	4	4	2	4	3	3	3	4	3	3	4	3	3	4	3	4	4	4	4	3	4	4	3	4	4	3	4	4	3	2	3	3	1	3	4	1
Nutrition weight loss service platform	3	3	3	3	3	3	3	3	1	3	3	3	4	4	4	4	3	3	4	3	4	3	3	4	3	3	3	4	4	4	4	3	4	3	3	4	3	4	3	4	3	3	3	3	3	4	3	5
Carkaka |Meal control card assistant	4	3	3	4	3	3	3	4	1	4	3	3	4	4	4	3	3	3	4	4	4	3	4	4	3	3	3	4	3	4	4	4	4	4	3	4	4	3	4	4	3	2	3	3	2	3	4	2
High uric acid diet	4	3	4	4	4	4	3	4	1	3	4	1	4	4	5	4	3	4	4	4	3	3	3	3	4	3	3	4	4	3	4	5	4	4	4	4	4	4	5	4	4	4	4	4	4	3	4	3
Food diary	3	3	3	3	3	3	4	3	1	3	3	5	3	3	5	3	3	4	3	4	4	3	3	4	3	3	3	4	4	4	4	3	4	3	3	3	4	3	5	3	3	5	4	3	4	4	3	5
AI Dietary dietitian	4	4	4	4	4	4	3	4	1	4	3	5	4	4	4	4	4	4	4	3	4	4	3	3	4	4	3	4	4	5	4	4	4	5	5	4	4	4	5	4	4	3	3	4	4	4	4	3
Little Doctor's diet diary	4	3	2	4	3	2	4	3	1	3	3	4	4	3	4	4	3	4	4	3	2	3	3	4	4	4	3	4	3	3	4	3	4	5	3	2	4	4	4	4	3	3	4	3	4	5	4	5
High potassium diet	4	3	3	4	3	3	3	4	1	4	4	2	4	4	2	4	3	3	3	4	4	3	4	4	4	4	3	5	4	4	4	4	4	5	3	3	4	5	3	4	5	2	4	4	2	4	4	3
Chestnut food diary	4	3	3	4	4	3	3	4	1	4	3	4	4	4	5	4	3	4	4	4	4	3	3	4	4	4	3	4	3	5	4	4	4	4	4	5	4	3	5	4	3	5	4	4	5	4	3	5
Dietary calories	4	3	1	4	3	1	3	3	1	4	3	4	4	4	5	3	3	4	4	4	4	3	3	4	3	3	3	4	3	4	4	4	4	3	3	3	4	3	1	3	3	1	3	4	1	3	3	1
Low carb diet assistant	3	3	2	3	3	2	3	2	1	3	2	4	4	3	4	3	3	4	3	4	4	3	3	4	3	4	3	3	4	3	3	4	3	3	3	2	3	3	4	3	3	4	3	3	5	3	3	3
Diet evaluation	3	3	1	3	3	1	3	3	1	3	3	4	4	4	5	4	3	4	4	3	4	3	3	3	3	3	3	3	4	1	4	4	4	3	3	2	4	4	1	3	3	1	3	3	1	3	3	1
Food notes	3	3	3	3	3	3	4	3	1	4	2	4	3	3	3	4	3	4	4	3	4	3	3	3	3	3	3	4	3	1	4	3	4	3	3	1	3	3	5	4	3	3	4	3	2	4	3	4
Sannuo Health	4	3	2	4	4	2	4	4	1	4	4	5	4	4	5	4	3	4	4	3	5	3	4	4	3	4	3	4	3	4	4	3	4	4	3	4	4	3	5	4	3	5	4	4	5	4	3	4
Pick fruit health	4	4	2	4	4	2	3	4	1	3	4	5	4	4	4	4	3	4	4	4	5	4	4	4	3	3	3	4	4	5	4	4	4	4	4	2	4	4	2	4	3	2	3	4	2	3	4	2
Mint Health	4	3	4	4	3	4	4	4	1	4	3	5	4	4	5	4	3	4	4	4	5	4	3	5	4	3	3	4	4	4	4	4	4	4	4	5	4	3	5	4	3	4	4	4	5	4	4	3
Peak Health Butler	3	3	3	3	3	3	3	3	1	3	3	5	4	4	5	4	4	4	4	4	4	3	4	4	3	4	3	4	3	3	4	4	4	3	3	4	4	4	5	4	4	4	3	4	4	3	4	3
uMARS Scale - Average score
	Engagement					Functionality				Aesthetics			Information
	Q1	Q2	Q3	Q4	Q5	Q6	Q7	Q8	Q9	Q10	Q11	Q12	Q13	Q14	Q15	Q16
Peppermint nutritionist	3.66667	4	2.66667	2.66667	4.33333	4	3.66667	3.33333	3.66667	3.66667	4	4.33333	4.33333	4	4	3.66667
YOU nutrition	2.66667	3	2.66667	3.33333	2.66667	3.33333	3.33333	3	3.66667	3.33333	3.66667	3	3.66667	3.33333	3.66667	3.66667
The more accurate and nutritious the diet	3	3.33333	2.66667	2.33333	3.33333	3.33333	2.66667	3.66667	3.33333	4	3.66667	3	3.66667	3.33333	3	4
Long light nutrition diet therapy	3	2.33333	2.33333	3	3.33333	3.33333	3	3	3.33333	3	3.33333	4	3.33333	2.33333	3	3
Nutrition pagoda	3.33333	3.66667	2.66667	2.66667	3.33333	3.66667	3.66667	3	3.33333	3.33333	3.66667	3	2.33333	2.33333	2.66667	2.33333
Little Ann dietitian	3.66667	3.66667	2.66667	3.33333	4	4	3.66667	3.66667	3.33333	3.66667	4	4	2.66667	2.66667	2.66667	3
Abbott Medical Nutrition Care	3	3.33333	2.33333	3.33333	3	3.66667	2.66667	3.33333	3.66667	3.33333	4	4	3.66667	3	3.66667	4
Peppermint nutritionist Pro	3	3	3	2.66667	3	3.33333	3.33333	3	3.66667	3.33333	3.33333	2.66667	2.66667	2.66667	2.66667	2.33333
Nutritionist world	2.66667	2.66667	2.33333	2.33333	2.66667	3	2.66667	3	3.66667	3.66667	3.33333	2.66667	3.33333	2.66667	2.66667	2.33333
Nutritional meal companion	3.33333	3	2.33333	2.33333	2.66667	3	3	3	3.33333	3.33333	3.33333	3.33333	3.66667	2.66667	3.33333	3
Better One Nutritional fat reduction	3.33333	3.66667	2.33333	2.66667	3.33333	3.33333	3.33333	3.33333	3.33333	4	3.66667	3.66667	3.66667	3	2.33333	2.66667
Nutrition weight loss service platform	3	3	2.33333	3	4	3.33333	3.66667	3.33333	3	4	3.66667	3.33333	3.33333	3.33333	3	4
Carkaka |Meal control card assistant	3.33333	3.33333	2.66667	3.33333	4	3	4	3.66667	3	3.66667	4	3.66667	3.66667	3	2.66667	3
High uric acid diet	3.66667	4	2.66667	2.66667	4.33333	3.66667	3.66667	3	3.33333	3.66667	4.33333	4	4.33333	4	4	3.33333
Food diary	3	3	2.66667	3.66667	3.66667	3.33333	3.66667	3.33333	3	4	3.66667	3	4	3.66667	3.66667	4
AI Dietary dietitian	4	4	2.66667	4	4	4	3.66667	3.33333	3.66667	4.33333	4	4.66667	4.33333	3.66667	3.66667	3.66667
Little Doctor's diet diary	3	3	2.66667	3.33333	3.66667	3.66667	3	3.33333	3.66667	3.33333	3.66667	3.33333	4	3.33333	3.66667	4.66667
High potassium diet	3.33333	3.33333	2.66667	3.33333	3.33333	3.33333	3.66667	3.66667	3.66667	4.33333	4	3.66667	4	3.66667	3.33333	3.66667
Chestnut food diary	3.33333	3.66667	2.66667	3.66667	4.33333	3.66667	4	3.33333	3.66667	4	4	4.33333	4	4	4.33333	4
Dietary calories	2.66667	2.66667	2.33333	3.66667	4.33333	3.33333	4	3.33333	3	3.66667	4	3	2.66667	2.33333	2.66667	2.33333
Low carb diet assistant	2.66667	2.66667	2	3	3.66667	3.33333	3.66667	3.33333	3.33333	3.33333	3.33333	2.66667	3.33333	3.33333	3.66667	3
Diet evaluation	2.33333	2.33333	2.33333	3.33333	4.33333	3.66667	3.66667	3	3	2.66667	4	2.66667	3	2.33333	2.33333	2.33333
Food notes	3	3	2.66667	3.33333	3	3.66667	3.66667	3	3	2.66667	3.66667	2.33333	3.66667	3.33333	3	3.66667
Sannuo Health	3	3.33333	3	4.33333	4.33333	3.66667	4	3.66667	3.33333	3.66667	3.66667	3.66667	4	4	4.33333	3.66667
Pick fruit health	3.33333	3.33333	2.66667	4	4	3.66667	4.33333	4	3	4.33333	4	3.33333	3.33333	3	3	3
Mint Health	3.66667	3.66667	3	4	4.33333	3.66667	4.33333	4	3.33333	4	4	4.33333	4	3.66667	4.33333	3.66667
Peak Health Butler	3	3	2.33333	3.66667	4.33333	4	4	3.66667	3.33333	3.33333	4	3.33333	4.33333	4	3.66667	3.33333
